# Supplementary material for: The variability of inner ear orientation in saurischian dinosaurs: testing the use of semicircular canals as a reference system for comparative anatomy
Source: PeerJ. 2013 Aug 6;1:e124. doi: 10.7717/peerj.124 (PMC3740149; doi:10.7717/peerj.124)
Supplement: Supplemental Information 1 [file peerj-01-124-s001.zip]

Archive with 2 entries (1 files):
- DATA FOR PUB/
- DATA FOR PUB/GPA Ordered Dinosaur data.tps
