# Supplementary material for: The variability of inner ear orientation in saurischian dinosaurs: testing the use of semicircular canals as a reference system for comparative anatomy
Source: PeerJ. 2013 Aug 6;1:e124. doi: 10.7717/peerj.124 (PMC3740149; doi:10.7717/peerj.124)
Supplement: Supplemental Information 1 [file peerj-01-124-s001.zip › DATA FOR PUB/GPA Ordered Dinosaur data.tps]

LM=5
  -0.433   -0.084 
  -0.383   -0.044 
   0.533    0.144 
   0.613    0.010 
  -0.329   -0.026 

ID=Crocodylus

LM=5
  -0.450   -0.182 
  -0.363   -0.057 
   0.474    0.249 
   0.537   -0.119 
  -0.197    0.109 

ID=Plateosaurus

LM=5
  -0.466   -0.328 
  -0.380   -0.045 
   0.391    0.329 
   0.464   -0.239 
  -0.009    0.283 

ID=Camarasaurus

LM=5
  -0.427   -0.441 
  -0.398   -0.062 
   0.510    0.329 
   0.301   -0.220 
   0.015    0.395 

ID=Nigersaurus

LM=5
  -0.539   -0.415 
  -0.227   -0.017 
   0.378    0.348 
   0.422   -0.269 
  -0.033    0.353 

ID=Giraffatitan

LM=5
  -0.637   -0.501 
  -0.157    0.070 
   0.395    0.349 
   0.366   -0.224 
   0.033    0.307 

ID=Diplodocus

LM=5
  -0.445   -0.120 
  -0.353   -0.041 
   0.540    0.248 
   0.532   -0.074 
  -0.274   -0.013 

ID=Coelophysis

LM=5
  -0.433   -0.147 
  -0.387   -0.034 
   0.433    0.251 
   0.597   -0.136 
  -0.210    0.067 

ID=Allosaurus

LM=5
  -0.418   -0.115 
  -0.370   -0.051 
   0.517    0.269 
   0.543   -0.117 
  -0.272    0.013 

ID=Tyrannosaurus

LM=5
  -0.424   -0.133 
  -0.359   -0.050 
   0.548    0.264 
   0.510   -0.099 
  -0.274    0.017 

ID=Nanotyrannus

LM=5
  -0.430   -0.150 
  -0.331   -0.003 
   0.447    0.298 
   0.575   -0.179 
  -0.261    0.035 

ID=Majungasaurus

LM=5
  -0.370   -0.290 
  -0.348    0.056 
   0.339    0.282 
   0.605   -0.278 
  -0.227    0.231 

ID=Oviraptor

LM=5
  -0.403   -0.220 
  -0.330    0.022 
   0.482    0.326 
   0.501   -0.212 
  -0.250    0.084 

ID=Incivosaurus

LM=5
  -0.435   -0.132 
  -0.370   -0.022 
   0.512    0.225 
   0.563   -0.073 
  -0.270    0.002 

ID=Velociraptor

LM=5
  -0.493   -0.228 
  -0.350   -0.067 
   0.573    0.268 
   0.410   -0.069 
  -0.139    0.096 

ID=Gallus

LM=5
  -0.789   -0.354 
  -0.103    0.022 
   0.500    0.230 
   0.404    0.029 
  -0.012    0.071 

ID=ciconia

LM=5
  -0.424   -0.269 
  -0.366   -0.024 
   0.637    0.218 
   0.385   -0.037 
  -0.231    0.112 

ID=Owl
